# Supplementary material for: A Bayesian Method to Incorporate Hundreds of Functional Characteristics with Association Evidence to Improve Variant Prioritization
Source: PLoS One. 2014 May 20;9(5):e98122. doi: 10.1371/journal.pone.0098122 (PMC4028284; doi:10.1371/journal.pone.0098122)
Supplement: Table S1 — Full list of functional characteristics utilized in the separated analyses. (XLSX) [file pone.0098122.s001.xlsx]

## Sheet: Sheet1
#Full list of Functional Characteristics (439)
splice site
nonsynonymous
UK Brain Consortium eQTL
UCSC Genes
PhyloP
PhastCons
GTEx eQTL- experiment 1- Monthomery et al., 2010- lymphoblastoid
GTEx eQTL- experiment 2- Schadt et al., 2008- liver
GTEx eQTL- -experiment 3- Gibbs et al., 2010- brain cerebellum
GTEx eQTL -experiment 4- Gibbs et al., 2010- brain frontal cortex
GTEx eQTL- experiment 5- Gibbs et al., 2010- brain temporal cortex
GTEx eQTL-experiment 6- Gibbs et al., 2010- brain pons
GTEx eQTL-experiment 7- Stranger et al., 2007- lymphoblastoid
miRNA targets
Gencode transcription start sites
#Histone modifications- H3K4Me1, H3K4Me3, H3K27Ac (54)
wgEncodeBroadHistoneA549H3k04me1Dex100nm
wgEncodeBroadHistoneA549H3k04me1Etoh02
wgEncodeBroadHistoneDnd41H3k04me1
wgEncodeBroadHistoneGm12878H3k04me1V2
wgEncodeBroadHistoneH1hescH3k4me1
wgEncodeBroadHistoneHelas3H3k04me1
wgEncodeBroadHistoneHepg2H3k04me1
wgEncodeBroadHistoneHmecH3k4me1
wgEncodeBroadHistoneHsmmH3k4me1
wgEncodeBroadHistoneHsmmtH3k4me1
wgEncodeBroadHistoneHuvecH3k4me1
wgEncodeBroadHistoneK562H3k4me1
wgEncodeBroadHistoneMonocd14ro1746H3k04me1
wgEncodeBroadHistoneNhaH3k4me1
wgEncodeBroadHistoneNhdfadH3k04me1
wgEncodeBroadHistoneNhekH3k4me1
wgEncodeBroadHistoneNhlfH3k4me1
wgEncodeBroadHistoneOsteoblH3k4me1
wgEncodeBroadHistoneA549H3k04me3Dex100nm
wgEncodeBroadHistoneA549H3k04me3Etoh02
wgEncodeBroadHistoneDnd41H3k04me3
wgEncodeBroadHistoneGm12878H3k04me3V2
wgEncodeBroadHistoneH1hescH3k4me3
wgEncodeBroadHistoneHelas3H3k4me3
wgEncodeBroadHistoneHepg2H3k4me3
wgEncodeBroadHistoneHmecH3k4me3
wgEncodeBroadHistoneHsmmH3k4me3
wgEncodeBroadHistoneHsmmtH3k4me3
wgEncodeBroadHistoneHuvecH3k4me3
wgEncodeBroadHistoneK562H3k4me3
wgEncodeBroadHistoneMonocd14ro1746H3k04me3
wgEncodeBroadHistoneNhaH3k4me3
wgEncodeBroadHistoneNhdfadH3k4me3
wgEncodeBroadHistoneNhekH3k4me3
wgEncodeBroadHistoneNhlfH3k4me3
wgEncodeBroadHistoneOsteoH3k04me3
wgEncodeBroadHistoneA549H3k27acDex100nm
wgEncodeBroadHistoneA549H3k27acEtoh02
wgEncodeBroadHistoneDnd41H3k27ac
wgEncodeBroadHistoneGm12878H3k27ac
wgEncodeBroadHistoneH1hescH3k27ac
wgEncodeBroadHistoneHelas3H3k27ac
wgEncodeBroadHistoneHepg2H3k27ac
wgEncodeBroadHistoneHmecH3k27ac
wgEncodeBroadHistoneHsmmH3k27ac
wgEncodeBroadHistoneHsmmtH3k27ac
wgEncodeBroadHistoneHuvecH3k27ac
wgEncodeBroadHistoneK562H3k27ac
wgEncodeBroadHistoneMonocd14ro1746H3k27ac
wgEncodeBroadHistoneNhaH3k27ac
wgEncodeBroadHistoneNhdfadH3k27ac
wgEncodeBroadHistoneNhekH3k27ac
wgEncodeBroadHistoneNhlfH3k27ac
wgEncodeBroadHistoneOsteoblH3k27ac
#Transcription factor binding sites (148)
AP-2alpha
AP-2gamma
ATF3
BAF155
BAF170
BATF
BCL11A
BCL3
BCLAF1M33-P5B11
BDP1
BHLHE40
BRCA1C-1863
BRF1
BRF2
Brg1
CCNT2
CEBPB
c-Fos
CHD2N-1250
c-Jun
c-Myc
CtBP2
CTCF
CTCFC-20
CTCFLSC-98982
CTCFSC-5916
E2F1
E2F4
E2F6
E2F6H-50
EBF
EBF1C-8
eGFP-FOS
eGFP-GATA2
eGFP-HDAC8
eGFP-JunB
eGFP-JunD
eGFP-NR4A1
Egr-1
ELF1SC-631
ELK4
ERalphaa
ERRA
ETS1
FOSL1SC-183
FOSL2
FOXA1C-20
FOXA1SC-101058
FOXA2SC-6554
GABP
GATA-1
GATA-2
GATA2CG2-96
GATA3SC-268
GCN5
GR
GRp20
GTF2B
GTF2F1RAP-74
HA-E2F1
HDAC2SC-6296
HEY1
HMGN3
HNF4A
HNF4AH-171
HNF4GSC-6558
HSF1
Ini1
IRF1
IRF3
IRF4M-17
JunD
KAP1
MafFM8194
MafKab50322
MafKSC-477
Max
MEF2A
MEF2CSC-13268
Mxi1bHLH
NANOGSC-33759
NELFe
NF-E2
NF-E2H-230
NFKB
NF-YA
NF-YB
Nrf1
NRSF
Oct
p300
p300F-4
p300N-15
PAX5-C20
PAX5-N19
Pbx3
PGC1A
Pol2
Pol2-4H8
Pol2b
Pol2phosphoS2
Pol3
POU2F2
POU5F1SC-9081
PRDM1Val90
PU.1
Rad21
RFX5N-494
RPC155
RXRA
SETDB1
Sin3Ak-20
SIRT6
SIX5
SMC3ab9263
SP1
SP2SC-643
SPT20
SREBP1
SREBP2
SRF
STAT1
STAT2
STAT3
SUZ12
TAF1
TAF7SQ-8
TAL1SC-12984
TBP
TCF12
TCF4
TFIIIC-110
THAP1SC-98174
TR4
USF-1
USF1SC-8983
USF2
WHIP
XRCC4
YY1
YY1C-20
ZBTB33
ZBTB7ASC-34508
ZEB1SC-25388
Znf14316618-1-AP
ZNF263
ZNF274
ZZZ3
#DNase I hypersensitive sites from Duke University (100)
wgEncodeOpenChromDnase8988tPk
wgEncodeOpenChromDnaseA549Pk
wgEncodeOpenChromDnaseAdultcd4th0Pk
wgEncodeOpenChromDnaseAdultcd4th1Pk
wgEncodeOpenChromDnaseAosmcSerumfreePk
wgEncodeOpenChromDnaseCd20ro01794Pk
wgEncodeOpenChromDnaseCerebellumocPk
wgEncodeOpenChromDnaseCerebrumfrontalocPk
wgEncodeOpenChromDnaseChorionPk
wgEncodeOpenChromDnaseCllPk
wgEncodeOpenChromDnaseColo829Pk
wgEncodeOpenChromDnaseEcc1Dm002p1hPk
wgEncodeOpenChromDnaseEcc1Est10nm30mPk
wgEncodeOpenChromDnaseFibroblgm03348LenticonPk
wgEncodeOpenChromDnaseFibroblgm03348LentimyodPk
wgEncodeOpenChromDnaseFibroblgm03348Pk
wgEncodeOpenChromDnaseFibroblPk
wgEncodeOpenChromDnaseFibropag08395Pk
wgEncodeOpenChromDnaseFibropag08396Pk
wgEncodeOpenChromDnaseFibropag20443Pk
wgEncodeOpenChromDnaseFibropPk
wgEncodeOpenChromDnaseFrontalcortexocPk
wgEncodeOpenChromDnaseGcbcellPk
wgEncodeOpenChromDnaseGlioblaPk
wgEncodeOpenChromDnaseGm10248Pk
wgEncodeOpenChromDnaseGm10266Pk
wgEncodeOpenChromDnaseGm12878Pk
wgEncodeOpenChromDnaseGm12891Pk
wgEncodeOpenChromDnaseGm12892Pk
wgEncodeOpenChromDnaseGm13976Pk
wgEncodeOpenChromDnaseGm13977Pk
wgEncodeOpenChromDnaseGm18507Pk
wgEncodeOpenChromDnaseGm19238Pk
wgEncodeOpenChromDnaseGm19239Pk
wgEncodeOpenChromDnaseGm19240Pk
wgEncodeOpenChromDnaseGm20000Pk
wgEncodeOpenChromDnaseH1hescPk
wgEncodeOpenChromDnaseH7esPk
wgEncodeOpenChromDnaseH9esPk
wgEncodeOpenChromDnaseHeartocPk
wgEncodeOpenChromDnaseHek293tPk
wgEncodeOpenChromDnaseHelas3Ifna4hPk
wgEncodeOpenChromDnaseHelas3Pk
wgEncodeOpenChromDnaseHepatocytesPk
wgEncodeOpenChromDnaseHepg2Pk
wgEncodeOpenChromDnaseHmecPk
wgEncodeOpenChromDnaseHpde6e6e7Pk
wgEncodeOpenChromDnaseHsmmembPk
wgEncodeOpenChromDnaseHsmmfshdPk
wgEncodeOpenChromDnaseHsmmPk
wgEncodeOpenChromDnaseHsmmtPk
wgEncodeOpenChromDnaseHtr8Pk
wgEncodeOpenChromDnaseHuh75Pk
wgEncodeOpenChromDnaseHuh7Pk
wgEncodeOpenChromDnaseHuvecPk
wgEncodeOpenChromDnaseImr90Pk
wgEncodeOpenChromDnaseIpscwru1Pk
wgEncodeOpenChromDnaseIpsnihi11Pk
wgEncodeOpenChromDnaseIpsnihi7Pk
wgEncodeOpenChromDnaseIpsPk
wgEncodeOpenChromDnaseIshikawaEst10nm30mPk
wgEncodeOpenChromDnaseIshikawaTam10030Pk
wgEncodeOpenChromDnaseK562G1phasePk
wgEncodeOpenChromDnaseK562G2mphasePk
wgEncodeOpenChromDnaseK562NabutPk
wgEncodeOpenChromDnaseK562Pk
wgEncodeOpenChromDnaseK562PkV2
wgEncodeOpenChromDnaseK562Saha1u72hrPk
wgEncodeOpenChromDnaseK562SahactrlPk
wgEncodeOpenChromDnaseLncapAndroPk
wgEncodeOpenChromDnaseLncapPk
wgEncodeOpenChromDnaseMcf7CtcfshrnaPk
wgEncodeOpenChromDnaseMcf7HypoxlacconPk
wgEncodeOpenChromDnaseMcf7HypoxlacPk
wgEncodeOpenChromDnaseMcf7Pk
wgEncodeOpenChromDnaseMcf7RandshrnaPk
wgEncodeOpenChromDnaseMedullod341Pk
wgEncodeOpenChromDnaseMedulloPk
wgEncodeOpenChromDnaseMel2183Pk
wgEncodeOpenChromDnaseMelanoPk
wgEncodeOpenChromDnaseMonocd14Pk
wgEncodeOpenChromDnaseMyometrPk
wgEncodeOpenChromDnaseNaivebcellPk
wgEncodeOpenChromDnaseNhekPk
wgEncodeOpenChromDnaseOlfneurospherePk
wgEncodeOpenChromDnaseOsteoblPk
wgEncodeOpenChromDnasePanisdPk
wgEncodeOpenChromDnasePanisletsPk
wgEncodeOpenChromDnasePhtePk
wgEncodeOpenChromDnaseProgfibPk
wgEncodeOpenChromDnasePsoasmuscleocPk
wgEncodeOpenChromDnaseRwpe1Pk
wgEncodeOpenChromDnaseSknshPk
wgEncodeOpenChromDnaseStellatePk
wgEncodeOpenChromDnaseT47dEst10nm30mPk
wgEncodeOpenChromDnaseT47dPk
wgEncodeOpenChromDnaseUrothelPkV2
wgEncodeOpenChromDnaseUrothelUt189PkV2
wgEncodeOpenChromDnaseUrotsaPk
wgEncodeOpenChromDnaseUrotsaUt189Pk
#DNase I hypersensitive sites (replicate 1) from University of Washington (122)
wgEncodeUwDnaseA549PkRep1
wgEncodeUwDnaseAg04449PkRep1
wgEncodeUwDnaseAg04450PkRep1
wgEncodeUwDnaseAg09309PkRep1
wgEncodeUwDnaseAg09319PkRep1V2
wgEncodeUwDnaseAg10803PkRep1
wgEncodeUwDnaseAoafPkRep1
wgEncodeUwDnaseBe2cPkRep1
wgEncodeUwDnaseBjPkRep1
wgEncodeUwDnaseCaco2PkRep1
wgEncodeUwDnaseCd20ro01778PkRep1
wgEncodeUwDnaseCd34mobilizedPkRep1
wgEncodeUwDnaseCd4naivewb11970640PkRep1
wgEncodeUwDnaseCd4naivewb78495824PkRep1
wgEncodeUwDnaseCmkPkRep1
wgEncodeUwDnaseGm04503PkRep1
wgEncodeUwDnaseGm04504PkRep1
wgEncodeUwDnaseGm06990PkRep1
wgEncodeUwDnaseGm12864PkRep1
wgEncodeUwDnaseGm12865PkRep1
wgEncodeUwDnaseGm12878PkRep1
wgEncodeUwDnaseH1hescPkRep1
wgEncodeUwDnaseH7esDiffa14dPkRep1
wgEncodeUwDnaseH7esDiffa2dPkRep1
wgEncodeUwDnaseH7esDiffa5dPkRep1
wgEncodeUwDnaseH7esDiffa9dPkRep1
wgEncodeUwDnaseH7esPkRep1V2
wgEncodeUwDnaseHacPkRep1
wgEncodeUwDnaseHaePkRep1
wgEncodeUwDnaseHahPkRep1
wgEncodeUwDnaseHaspPkRep1
wgEncodeUwDnaseHbmecPkRep1
wgEncodeUwDnaseHbvpPkRep1
wgEncodeUwDnaseHbvsmcPkRep1
wgEncodeUwDnaseHcfaaPkRep1
wgEncodeUwDnaseHcfPkRep1
wgEncodeUwDnaseHcmPkRep1
wgEncodeUwDnaseHconfPkRep1
wgEncodeUwDnaseHcpePkRep1
wgEncodeUwDnaseHct116PkRep1
wgEncodeUwDnaseHeePkRep1
wgEncodeUwDnaseHelas3PkRep1
wgEncodeUwDnaseHepg2PkRep1
wgEncodeUwDnaseHffmycPkRep1
wgEncodeUwDnaseHffPkRep1
wgEncodeUwDnaseHgfPkRep1
wgEncodeUwDnaseHipePkRep1
wgEncodeUwDnaseHl60PkRep1
wgEncodeUwDnaseHmecPkRep1
wgEncodeUwDnaseHmfPkRep1
wgEncodeUwDnaseHmvecdadPkRep1
wgEncodeUwDnaseHmvecdbladPkRep1
wgEncodeUwDnaseHmvecdblneoPkRep1
wgEncodeUwDnaseHmvecdlyadPkRep1
wgEncodeUwDnaseHmvecdlyneoPkRep1
wgEncodeUwDnaseHmvecdneoPkRep1
wgEncodeUwDnaseHmveclblPkRep1
wgEncodeUwDnaseHmvecllyPkRep1
wgEncodeUwDnaseHnpcePkRep1
wgEncodeUwDnaseHpaecPkRep1
wgEncodeUwDnaseHpafPkRep1
wgEncodeUwDnaseHpfPkRep1
wgEncodeUwDnaseHrcePkRep1
wgEncodeUwDnaseHrePkRep1V2
wgEncodeUwDnaseHrgecPkRep1
wgEncodeUwDnaseHrpePkRep1V2
wgEncodeUwDnaseHs27aPkRep1
wgEncodeUwDnaseHs5PkRep1
wgEncodeUwDnaseHsmmPkRep1
wgEncodeUwDnaseHsmmtPkRep1
wgEncodeUwDnaseHuvecPkRep1V2
wgEncodeUwDnaseHvmfPkRep1
wgEncodeUwDnaseJurkatPkRep1
wgEncodeUwDnaseK562PkRep1
wgEncodeUwDnaseK562Znf2c10c5PkRep1
wgEncodeUwDnaseK562Znf4c50c4PkRep1
wgEncodeUwDnaseK562Znf4g7d3PkRep1
wgEncodeUwDnaseK562Znfa41c6PkRep1
wgEncodeUwDnaseK562Znfb34a8PkRep1
wgEncodeUwDnaseK562Znfe103c6PkRep1
wgEncodeUwDnaseK562Znff41b2PkRep1
wgEncodeUwDnaseK562Znfg54a11PkRep1
wgEncodeUwDnaseK562Znfp5PkRep1
wgEncodeUwDnaseLhcnm2Diff4dPkRep1
wgEncodeUwDnaseLhcnm2PkRep1
wgEncodeUwDnaseLncapPkRep1
wgEncodeUwDnaseM059jPkRep1
wgEncodeUwDnaseMcf7Est100nm1hPkRep1
wgEncodeUwDnaseMcf7Estctrl0hPkRep1
wgEncodeUwDnaseMcf7PkRep1
wgEncodeUwDnaseMonocd14PkRep1
wgEncodeUwDnaseMonocd14ro1746PkRep1V2
wgEncodeUwDnaseMscPkRep1
wgEncodeUwDnaseNb4PkRep1
wgEncodeUwDnaseNhaPkRep1
wgEncodeUwDnaseNhberaPkRep1
wgEncodeUwDnaseNhdfadPkRep1
wgEncodeUwDnaseNhdfneoPkRep1
wgEncodeUwDnaseNhekPkRep1
wgEncodeUwDnaseNhlfPkRep1
wgEncodeUwDnaseNt2d1PkRep1
wgEncodeUwDnasePanc1PkRep1
wgEncodeUwDnasePrecPkRep1
wgEncodeUwDnaseRpmi7951PkRep1
wgEncodeUwDnaseRptecPkRep1
wgEncodeUwDnaseSaecPkRep1
wgEncodeUwDnaseSkmcPkRep1
wgEncodeUwDnaseSknmcPkRep1
wgEncodeUwDnaseSknshraPkRep1
wgEncodeUwDnaseT47dPkRep1
wgEncodeUwDnaseTh17PkRep1
wgEncodeUwDnaseTh1PkRep1
wgEncodeUwDnaseTh1wb33676984PkRep1
wgEncodeUwDnaseTh1wb54553204PkRep1
wgEncodeUwDnaseTh2PkRep1
wgEncodeUwDnaseTh2wb33676984PkRep1
wgEncodeUwDnaseTh2wb54553204PkRep1
wgEncodeUwDnaseTregwb78495824PkRep1
wgEncodeUwDnaseTregwb83319432PkRep1
wgEncodeUwDnaseWerirb1PkRep1
wgEncodeUwDnaseWi38OhtamPkRep1
wgEncodeUwDnaseWi38PkRep1
